# Supplementary material for: Unraveling the differential impact of PAHs and dioxin-like compounds on AKR1C3 reveals the EGFR extracellular domain as a critical determinant of the AHR response
Source: Environ Int. Author manuscript; Available in PMC 2022 Feb 17. (PMC8852774; doi:10.1016/j.envint.2021.106989)
Supplement: spread sheet [file NIHMS1771411-supplement-spread_sheet.xlsx]

## Sheet: PCB126_vs_DMSO
ID

## Sheet: BaP_vs_DMSO
ID

## Sheet: BaP + PD153035_vs_DMSO
ID

## Sheet: BaP_vs_PCB126
ID

## Sheet: BaP_vs_BaP + PD153035
ID
